# Supplementary material for: Isolation of Anti-Prion Compounds from Curcuma phaeocaulis Valeton Extract
Source: Molecules. 2024 Aug 26;29(17):4034. doi: 10.3390/molecules29174034 (PMC11397528; doi:10.3390/molecules29174034)
Supplement: Supplementary file 1 [file molecules-29-04034-s001.zip]

Archive with 1 entries (1 files):
- molecules-3097068-supplementary.pdf
